# Supplementary material for: Generating Patient-Derived HCC Cell Lines Suitable for Predictive In Vitro and In Vivo Drug Screening by Orthotopic Transplantation
Source: Cells. 2023 Dec 30;13(1):82. doi: 10.3390/cells13010082 (PMC10778205; doi:10.3390/cells13010082)
Supplement: Supplementary file 1 [file cells-13-00082-s001.zip]

Archive with 1 entries (1 files):
- cells-2759063-supplementary.pdf
